# Supplementary material for: Nicotinamide Riboside Augments Human Macrophage Migration via SIRT3-Mediated Prostaglandin E2 Signaling
Source: Cells. 2024 Mar 5;13(5):455. doi: 10.3390/cells13050455 (PMC10931126; doi:10.3390/cells13050455)
Supplement: Supplementary file 1 [file cells-13-00455-s001.zip]

Archive with 1 entries (1 files):
- cells-2850095-supplementary.pdf
